# Supplementary material for: Phylogeny of Basal Iguanodonts (Dinosauria: Ornithischia): An Update
Source: PLoS One. 2012 May 22;7(5):e36745. doi: 10.1371/journal.pone.0036745 (PMC3358318; doi:10.1371/journal.pone.0036745)
Supplement: Supporting Information S1 — Data Matrix. (XLS) [file pone.0036745.s001.xls]

## Sheet: Sheet1
S1, Data Matrix
Character	0	1	2	3	4	5	6		7	8	9	10	11	12	13	14	15	16	17	18	19	20	21	22	23		24	25	26	27		28	29	30	31	32	33	34	35	36	37	38		39	40	41	42	43	44
Taxon	PD1	PD2	PD3	PD4	PD5	PD6	PD7		DT1	DT2	DT3	DT4	DT5	DT6	DT7	DT8	DT9	DT10	DT11	DT12	DT13	DT14	DT15	DT16	DT17		SU1	SU2	SU3	ANG1		PM1	PM2	PM3	PM4	PM5	PM6	PM7	PM8	PM9	PM10	NA1		MX1	MX2	MX3	MX4	MX5	MX6
Lesothosaurus diagnosticus	0	0	0	0	0	?	0		0	0	0	0	0	0	0	0	0	0	0	0	0	0	0	?	?		0	0	0	0		0	0	0	0	0	0	?	?	0	?	0		0	0	0	0	0	0
Hypsilophodon foxii	0	0	0	0	0	?	0		0	0	0	0	0	0	0	0	0	0	0	0	0	0	0	?	?		0	1	0	0		0	0	0	0	0	0	?	0	0	0	0		0	0	0	0	0	0
Rhabdodon sp.	?	?	?	?	?	?	?		0	0	0	0	0	0	0	1	1	0	0	0	0	0	0	?	?		0	?	1	0		?	?	?	?	?	?	?	?	?	?	?		?	?	?	?	?	?
Zalmoxes robustus	1	0	1	0	0	?	0		0	0	0	0	1	0	0	1	1	2	0	0	0	0	0	?	?		0	1	1	0		0	1	1	0	0	0	?	?	0	0	0		0	0	0	0	0	?
Zalmoxes shqiperorum	1	?	?	0	0	?	0		0	0	0	2	1	1	0	1	1	2	0	0	0	0	0	?	?		?	1	?	?		?	?	?	?	?	?	?	?	?	?	?		?	?	?	?	?	?
Muttaburrasaurus langdoni	?	?	?	?	?	?	?		?	?	?	?	?	?	?	?	?	?	?	?	?	?	?	?	?		?	1	?	?		?	?	?	?	?	?	?	?	?	?	?		?	0	0	?	?	1
Tenontosaurus dossi	1	0	0	0	1	0	1		?	?	0	?	0	?	?	?	1	0	0	0	?	0	0	?	?		0	1	0	0		1	0	1	1	0	0	?	0	1	0	1		0	0	0	0	0	0
Tenontosaurus tilletti	1	?	0	0	1	0	1		0	0	0	0	0	0	0	1	1	0	0	0	0	0	0	?	?		0	1	0	0		1	1	1	1	0	0	?	?	?	?	1		0	0	0	?	?	0
Callovosaurus leedsi	?	?	?	?	?	?	?		?	?	?	?	?	?	?	?	?	?	?	?	?	?	?	?	?		?	?	?	?		?	?	?	?	?	?	?	?	?	?	?		?	?	?	?	?	?
"Camptosaurus" valdensis (indeterminate dryosaurid)	?	?	?	?	?	?	?		?	?	?	?	?	?	?	?	?	?	?	?	?	?	?	?	?		?	?	?	?		?	?	?	?	?	?	?	?	?	?	?		?	?	?	?	?	?
Dryosaurus altus	1	0	1	?	1	?	?		?	?	0	0	0	0	0	1	1	0	0	0	0	0	0	?	?		0	1	0	0		1	1	1	1	0	0	?	0	1	0	1		0	0	0	0	0	0
Dysalotosaurus lettowvorbecki	1	0	1	1	1	0	1		0	1	0	0	0	0	0	1	1	0	0	0	0	0	0	?	?		0	?	0	0		1	1	?	?	0	0	?	?	?	?	?		0	0	0	0	0	0
Kangnasaurus coetzeei	?	?	?	?	?	?	?		?	?	?	?	?	?	?	?	?	?	?	?	?	?	?	?	?		?	?	?	?		?	?	?	?	?	?	?	?	?	?	?		?	?	?	?	?	?
Elrhazosaurus nigeriensis	?	?	?	?	?	?	?		?	?	?	?	?	?	?	?	?	?	?	?	?	?	?	?	?		?	?	?	?		?	?	?	?	?	?	?	?	?	?	?		?	?	?	?	?	?
Valdosaurus canaliculatus	?	?	?	?	?	?	?		?	?	?	?	?	?	?	?	?	?	?	?	?	?	?	?	?		?	?	?	?		?	?	?	?	?	?	?	?	?	?	?		?	?	?	?	?	?
Uteodon aphanoecetes	?	?	?	?	?	?	?		?	?	?	?	0	?	0	1	1	0	?	?	0	0	0	?	?		?	?	?	?		?	?	?	?	?	?	?	?	?	?	?		?	?	?	?	?	?
Camptosaurus dispar	1	0	1	1	1	0	1		0	1	0	1	0	0	0	1	1	0	0	0	0	0	0	?	?		?	?	?	?		1	1	1	1	0	1	0	?	?	?	?		0	0	0	0	0	0
Draconyx loureiroi	?	?	?	?	?	?	?		?	?	?	?	?	?	?	?	?	?	?	?	?	?	?	?	?		?	?	?	?		?	?	?	?	?	?	?	?	?	?	?		?	?	?	?	?	?
Cumnoria prestwichii	?	?	?	?	?	?	?		?	?	?	1	0	0	0	1	?	?	?	0	0	?	?	?	?		?	1	0	0		1	?	1	?	0	?	?	?	?	?	?		0	?	0	0	0	0
Owenodon hoggii	?	?	?	?	?	?	?		?	1	0	1	2	0	0	1	0	0	0	0	0	0	0	?	?		?	?	?	?		?	?	?	?	?	?	?	?	?	?	?		?	?	?	?	?	?
NHMUK R8676 (indeterminate basal iguanodont)	?	?	?	?	?	?	?		?	?	?	?	?	?	?	?	?	?	?	?	?	?	?	?	?		?	?	?	?		?	?	?	?	?	?	?	?	?	?	?		?	?	?	?	?	?
Iguanacolossus fortis	?	?	?	1	?	?	?		?	?	?	?	?	?	?	?	?	?	?	?	?	?	?	?	?		?	?	?	?		?	?	?	?	?	?	?	?	?	?	?		?	?	1	0	?	1
Hippodraco scutodens	?	?	?	?	?	?	?		?	?	?	1	0	0	?	?	1	1	0	0	0	?	?	?	?		0	?	0	0		?	?	?	?	?	?	?	0	1	1	?		?	?	0	0	?	1
Theiophytalia kerri	?	?	?	?	?	?	?		?	?	?	?	?	?	?	?	?	?	0	0	0	0	0	?	?		0	1	0	0		1	1	1	1	0	1	0	0	1	1	1		0	1	?	?	?	1
Cedrorestes crichtoni	?	?	?	?	?	?	?		?	?	?	?	?	?	?	?	?	?	?	?	?	?	?	?	?		?	?	?	?		?	?	?	?	?	?	?	?	?	?	?		?	?	?	?	?	?
Planicoxa venenica	?	?	?	?	?	?	?		?	?	?	?	?	?	?	?	?	?	?	?	?	?	?	?	?		?	?	?	?		?	?	?	?	?	?	?	?	?	?	?		?	?	?	?	?	?
Osmakasaurus depressus	?	?	?	?	?	?	?		?	?	?	?	?	?	?	?	?	?	?	?	?	?	?	?	?		?	?	?	?		?	?	?	?	?	?	?	?	?	?	?		?	?	?	?	?	?
Dakotadon lakotaensis	1	0	1	?	1	0	1		0	1	0	1	0	?	0	?	1	0	?	?	?	?	?	?	?		?	?	?	?		1	1	1	1	0	1	1	0	1	1	1		0	1	1	0	0	1
Lurdusaurus arenatus	1	?	?	?	?	?	?		?	?	?	?	?	?	?	?	?	?	?	?	?	?	?	?	?		0	1	0	0		1	?	?	?	0	?	?	?	?	?	?		?	?	?	?	?	?
Barilium dawsoni	?	?	?	?	?	?	?		0	1	?	1	0	0	0	?	1	1	0	?	?	?	?	?	?		?	?	?	?		?	?	?	?	?	?	?	?	?	?	?		?	?	?	?	?	?
Hypselospinus fittoni	?	?	?	?	?	?	?		?	?	?	?	?	?	?	?	?	?	?	?	?	?	?	?	?		?	?	?	?		?	?	?	?	?	?	?	?	?	?	?		?	?	?	?	?	?
NHMUK R1831 (indeterminate basal iguanodont)	?	?	?	?	?	?	?		0	1	1	1	0	0	0	2	0	0	0	0	0	?	?	?	?		?	?	?	?		?	?	?	?	?	?	?	?	?	?	?		?	?	?	?	?	?
Lanzhousaurus magnidens	?	?	?	?	?	?	?		0	1	0	1	0	0	0	2	1	0	0	0	0	0	0	?	?		0	1	0	0		?	?	?	?	?	?	?	?	?	?	?		?	?	?	?	?	?
Fukuisaurus tetoriensis	1	0	1	0	1	?	1		0	1	0	?	0	?	?	3	1	2	0	?	0	1	1	0	0		0	1	2	0		1	1	1	1	0	0	?	?	?	?	?		0	?	1	?	?	1
Kukufeldia tilgatensis	?	?	?	?	?	?	?		0	1	1	1	0	0	0	?	1	0	0	0	?	1	1	0	0		?	?	?	?		?	?	?	?	?	?	?	?	?	?	?		?	?	?	?	?	?
Iguanodon bernissartensis	1	1	1	1	1	0	1		0	1	1	1	0	0	0	3	1	1	0	1	0	1	1	0	0		0	?	0	0		1	1	1	1	0	1	1	0	1	1	1		?	1	1	?	?	1
Mantellisaurus atherfieldensis	1	1	1	1	1	0	1		0	1	1	1	0	0	0	3	1	1	1	1	0	1	1	0	0		0	?	0	0		1	1	1	1	0	1	1	0	1	1	1		1	1	1	1	0	1
NHMUK R3741 (cf. Mantellisaurus)	?	?	?	?	?	?	?		?	?	?	?	?	?	?	?	?	?	?	?	?	?	?	?	?		?	?	?	?		?	?	?	?	?	?	?	?	?	?	?		?	?	?	?	?	?
Delapparentia turolensis	?	?	?	?	?	?	?		?	?	?	?	?	?	?	?	?	?	?	?	?	?	?	?	?		?	?	?	?		?	?	?	?	?	?	?	?	?	?	?		?	?	?	?	?	?
Ouranosaurus nigeriensis	2	1	?	1	1	0	1		1	1	1	1	0	0	0	3	2	0	1	1	0	0	?	?	?		0	1	0	0		1	1	1	2	0	1	1	1	1	0	1		?	?	1	1	2	1
Altirhinus kurzanovi	1	1	1	0	1	1	1		?	1	1	?	0	?	0	3	1	1	0	1	1	1	1	1	0		0	1	0	0		1	1	1	1	0	?	?	1	1	0	1		1	1	1	?	?	1
Jinzhousaurus yangi	1	?	0	?	1	?	1		?	1	1	?	0	?	?	?	1	0	1	1	?	1	1	?	?		0	?	0	0		1	?	1	?	?	?	?	1	1	1	1		?	1	0	?	?	1
Jintasaurus meniscus	?	?	?	?	?	?	?		?	?	?	?	?	?	?	?	?	?	?	?	?	?	?	?	?		?	?	?	?		?	?	?	?	?	?	?	?	?	?	?		?	?	?	?	?	?
Equijubus normani	?	?	1	1	1	1	1		0	1	1	?	0	?	?	?	1	1	1	1	?	1	1	1	0		0	2	2	0		1	1	1	1	0	1	1	0	1	1	1		?	1	1	?	?	1
Penelopognathus weishampeli	?	?	?	?	?	?	?		0	1	0	1	0	0	1	3	1	0	1	1	1	1	1	0	0		?	?	?	?		?	?	?	?	?	?	?	?	?	?	?		?	?	?	?	?	?
Ratchasimasaurus suranareae	?	?	?	?	?	?	?		0	1	1	0	0	0	0	3	0	?	0	1	1	0	1	1	?		?	?	?	?		?	?	?	?	?	?	?	?	?	?	?		?	?	?	?	?	?
Xuwulong yueluni	1	1	1	?	1	1	1		0	1	1	?	0	?	?	?	1	0	1	1	?	1	1	?	?		0	2	2	0		1	1	1	1	0	1	1	0	1	0	1		?	1	0	1	?	1
"Probactrosaurus" mazongshanensis	?	?	?	?	?	?	?		?	?	?	?	?	?	?	?	?	?	?	?	?	?	?	?	?		?	?	?	?		?	?	?	?	?	?	?	?	?	?	?		?	?	?	?	?	?
Probactrosaurus gobiensis	1	1	?	1	1	1	1		0	1	1	1	0	0	1	3	1	1	1	?	1	1	1	1	0		0	?	2	0		1	?	1	1	0	?	?	1	?	?	1		?	?	1	?	?	1
Eolambia caroljonesa	1	1	?	1	1	1	1		0	1	1	1	0	0	1	3	2	1	1	1	1	1	1	0	0		0	2	2	0		1	1	1	1	0	1	1	1	?	?	1		1	1	1	1	0	1
Jeyawati rugoculus	1	?	?	?	?	?	?		0	1	1	1	0	0	1	3	1	1	1	1	1	1	1	0	0		?	?	?	?		?	?	1	?	?	?	?	?	?	?	?		?	?	0	2	1	1
Protohadros byrdi	1	1	1	1	1	?	1		1	1	1	1	0	0	1	3	2	1	1	1	1	1	1	0	0		0	2	2	0		1	1	1	1	0	1	1	?	?	?	1		1	1	0	1	0	1
Glishades ericksoni	?	?	?	?	?	?	?		?	?	?	?	?	?	?	?	?	?	?	?	?	?	?	?	?		?	?	?	?		1	1	?	?	0	1	2	?	?	?	1		?	?	?	?	?	?
Shuangmiaosaurus gilmorei	?	?	?	?	?	?	?		1	1	1	2	0	1	1	3	1	1	0	1	1	?	1	1	?		?	?	?	?		?	?	?	?	?	?	?	1	1	?	?		1	1	1	?	?	1
Nanyangosaurus zhugeii	?	?	?	?	?	?	?		?	?	?	?	?	?	?	?	?	?	?	?	?	?	?	?	?		?	?	?	?		?	?	?	?	?	?	?	?	?	?	?		?	?	?	?	?	?
Bactrosaurus johnsoni	1	1	1	1	1	2	1		0	1	1	2	0	1	1	3	1	1	0	1	1	1	1	1	0		1	?	2	0		1	1	1	2	0	1	2	?	?	?	1		1	1	0	1	0	1
Gilmoreosaurus mongoliensis	1	1	?	1	1	1	1		0	1	?	?	0	?	?	?	1	1	?	?	?	?	?	?	?		?	?	?	?		?	?	?	?	?	?	?	?	?	?	?		1	?	0	2	2	1
Levnesovia transoxiana	1	?	?	1	1	?	1		0	1	1	0	0	0	1	?	1	1	?	1	?	?	?	?	?		1	?	?	0		?	?	?	?	?	?	?	?	?	?	?		?	?	0	?	?	1
Tanius sinensis	?	?	?	?	?	?	?		?	?	?	?	?	?	?	?	?	?	?	?	?	?	?	?	?		?	?	?	?		?	?	?	?	?	?	?	?	?	?	?		?	?	?	?	?	?
Tethyshadros insularis	?	?	1	?	1	1	1		?	?	0	?	0	?	?	?	1	1	0	?	?	2	1	?	?		1	2	?	1		1	1	1	2	0	1	3	1	1	1	1		?	0	0	?	?	1
Telmatosaurus transsylvanicus	?	?	?	?	?	?	?		1	1	1	2	0	1	1	3	1	1	1	1	1	2	1	1	0		1	?	2	1		1	1	1	2	0	1	2	?	?	?	1		1	1	0	1	2	1
Claosaurus agilis	?	?	?	?	?	?	?		?	?	?	?	?	?	1	?	?	?	?	?	?	?	?	?	?		?	?	?	?		?	?	?	?	?	?	?	?	?	?	?		?	?	?	?	?	1
Lophorhothon atopus	?	?	?	?	?	?	?		?	?	?	?	?	?	?	?	?	?	?	?	?	?	?	?	?		?	?	?	?		?	?	?	?	?	?	?	?	1	1	?		?	?	0	?	?	?
Hadrosaurus foulkii	?	?	?	?	?	?	?		?	?	?	?	?	?	?	?	?	?	?	?	?	?	?	?	?		?	?	?	?		?	?	?	?	?	?	?	?	?	?	?		?	?	?	?	?	?
Edmontosaurus annectens	2	1	1	1	1	2	1		1	1	1	2	0	1	1	4	1	1	1	1	1	2	1	1	1		1	2	2	1		1	1	1	2	1	1	2	1	1	1	1		1	1	0	2	2	1
Corythosaurus casuarius	2	1	1	1	1	2	1		?	1	1	2	0	1	1	4	1	1	1	1	1	2	1	1	1		1	2	2	1		1	1	1	2	1	1	2	1	1	1	1		?	1	0	?	?	1
[truncated: 90 more columns]
