# Supplementary material for: Phylogeny of Basal Iguanodonts (Dinosauria: Ornithischia): An Update
Source: PLoS One. 2012 May 22;7(5):e36745. doi: 10.1371/journal.pone.0036745 (PMC3358318; doi:10.1371/journal.pone.0036745)
Supplement: Supporting Information S2 — Iguanodont Specimen List. (XLS) [file pone.0036745.s002.xls]

## Sheet: Sheet1
S2: Taxa, Specimens, and References Used in the Phylogenetic Analysis of Basal Iguanodonts
Taxa	Specimens Examined Firsthand (institutional abbreviations included in Supplement 3)	Supplemental References Used. If a taxon was included in the time-calibrated agreement subtree in Figure 1 and an additional reference was used to determine its age, that reference is also listed.
Lesothosaurus diagnosticus	NHMUK RUB17 (syntype), RUB23 (syntype), R11956	Sereno 1991
Hypsilophodon foxii	NHMUK R192, R193, R195, R196, R197 (holotype), R199, R2466, R2477, R5830	Galton 1974; Rawson 2006 (age)
Rhabdodon sp.	MNHN material from La Boucharde	Allain & Pereda Suberbiola 2003
Zalmoxes robustus	NHMUK R3390, R3391, R3392 (holotype), R3393, R3394, R3395, R3396, R3398, R3400, R3401, R3402, R3405, R3408, R3409, R3410, R3809, R3810, R3812, R3813, R3814, R3832, R3834, R4901, R4908, R4909, R4912, R4972, R11115	Weishampel et al. 2003; Panaiotu & Panaiotu 2010 (age)
Zalmoxes shqiperorum	NHMUK R4900 (holotype), R5491 (cast of complete left dentary)	Weishampel et al. 2003; Godefroit et al. 2009; Panaiotu & Panaiotu 2010 (age)
Tenontosaurus dossi		Winkler et al. 1997
Tenontosaurus tilletti	AMNH 3034, 3040 (holotype), 3043; YPM 5456, 5458, 5459, 5460, 5461, 5466, 5471, 5472, PU16514, BB #1 material	Ostrom 1970; Forster 1990; Burton et al. 2006 (age)
Muttaburrasaurus langdoni	NHMUK R9604 (cast of parts of holotype QM F6140)	Bartholomai & Molnar 1981; Molnar 1996
Callovosaurus leedsi	NHMUK R1993 (holotype)	Ruiz-Omeñaca et al. 2006
Dryosaurus altus	YPM 1876 (holotype), 1884, 57180; CM 1949, 3392, 11340, 21876, 41687; AMNH 834; USNM 5826	Galton 1981, 1983
Dysalotosaurus lettowvorbecki	NHMUK R6861, R12277, R12278, R12282	Janensch 1955; Galton 1981, 1983
Kangnasaurus coetzeei		Cooper 1985
"Camptosaurus" valdensis (indeterminate dryosaurid)	NHMUK R167 (holotype)	Barrett 1996
Valdosaurus canaliculatus	NHMUK R184 (syntype), R185 (syntype); MIWG 2007.4, 6879; BELUM K17051	Galton & Taquet 1982; Galton 2009; Barrett et al. 2011
Elrhazosaurus nigeriensis	MNHN GDF 332 (holotype), GDF 335	Galton & Taquet 1982; Galton 2009
Uteodon aphanoecetes	CM 11337 (holotype), 15780 (paratype), 21723, 21725, 33974, 41686, 41689 (paratype)	Kowallis et al. 1998 (age); Carpenter & Wilson 2008; McDonald 2011
Camptosaurus dispar	YPM 1856A, 1877 (holotype), 1878 (paratype), 1880, 1886, 1888, 7334, 7416, 7417, 7419, 7426, 8611, 8619, 8620, 8622, PU14553; USNM 2210, 4277, 4281, 4282, 4697, 5473, 5818, 5819, 5821, 5825, 5954, 5955, 5959, 5961, 5996, 5997, 5998, 7421, 7631	Gilmore 1909; Kowallis et al. 1998 (age); McDonald 2011
Draconyx loureiroi		Mateus & Antunes 2001
Owenodon hoggii	NHMUK R2998 (holotype)	Norman & Barrett 2002; Galton 2009
NHMUK R8676 (indeterminate basal iguanodont)	NHMUK R8676 (on loan to HERM)	Galton 2009
Cumnoria prestwichii	OXFUM J.3303 (holotype)	Galton & Powell 1980; McDonald 2011
Cedrorestes crichtoni	DMNH 47994 (holotype)	Gilpin et al. 2006; McDonald et al. 2010c
Osmakasaurus depressus	USNM 4753 (holotype)	Gilmore 1909; McDonald 2011
Planicoxa venenica	DMNH 40911, 40914, 40917, 40918, 42504 (holotype), 42505 (all other specimens are paratypes)	DiCroce & Carpenter 2001; McDonald 2011
Iguanacolossus fortis	UMNH VP 20205 (holotype)	McDonald et al. 2010c
Hippodraco scutodens	UMNH VP 20208 (holotype)	McDonald et al. 2010c
Theiophytalia kerri	YPM 1887 (holotype)	Brill & Carpenter 2006
Lanzhousaurus magnidens		Meng 1994 (age); You et al. 2005
Lurdusaurus arenatus	MNHN GDF 1700 (holotype)	Taquet & Russell 1999
Fukuisaurus tetoriensis		Kobayashi & Azuma 2003
Dakotadon lakotaensis	SDSM 8656 (holotype)	Weishampel & Bjork 1989
Barilium dawsoni	Syntype specimens pertaining to a single individual (NHMUK R798, R799, R802, R4771), referred specimens NHMUK R1834 (referred to Hypselospinus fittoni by Norman [2010]), R3788 (holotype of "Sellacoxa pauli" [Carpenter & Ishida 2010]), R4743, R4746	Rawson 2006 (age); Norman 2010, 2011
Hypselospinus fittoni	NHMUK R1635 (holotype), syntype specimens of "Iguanodon hollingtoniensis" (R1148, R1629, R1632), specimens referred to "Iguanodon hollingtoniensis" (R604, R811)	Norman 2010
Iguanodon bernissartensis	IRSNB 1534 (lectotype), 1536, 1561, 1639; syntype specimens of "Iguanodon seelyi" pertaining to a single individual (NHMUK R2502, R2503, R2506, R2507); MIWG 1997.55	Norman 1980; Schnyder et al. 2009 (age)
Mantellisaurus atherfieldensis	IRSNB 1551 (holotype of "Dollodon bampingi" [Paul 2008]); MIWG 6344; NHMUK R5764 (holotype), R11521	Hooley 1925; Norman 1986; Rawson 2006 (age); McDonald 2012
NHMUK R3741 (cf. Mantellisaurus)	NHMUK R3741	Norman 1993; Rawson 2006 (age); McDonald 2012
Kukufeldia tilgatensis	NHMUK 28660 (holotype)	McDonald et al. 2010a
NHMUK R1831 (indeterminate basal iguanodont)	NHMUK R1831, R1832, R1833 (specimens pertain to a single individual)	Norman 2010
Delapparentia turolensis		Ruiz-Omeñaca 2011
Ouranosaurus nigeriensis	Cast of holotype MNHN GDF 300	Taquet 1976
Altirhinus kurzanovi		Norman 1998; Hicks et al. 1999 (age)
Jinzhousaurus yangi		Barrett et al. 2009; Wang et al. 2010
Equijubus normani	IVPP V 12534 (holotype)	Tang et al. 2001 (age); You et al. 2003b; McDonald, Maidment, Barrett, You, and Dodson, unpublished data
Jintasaurus meniscus		You & Li 2009
Penelopognathus weishampeli		Godefroit et al. 2005
Ratchasimasaurus suranareae		Shibata et al. 2011
Xuwulong yueluni		You et al. 2011
Probactrosaurus gobiensis	IRSNB material; MSM cast of PIN specimens	Norman 2002; Van Itterbeeck et al. 2004 (age)
"Probactrosaurus" mazongshanensis		Lü 1997; Tang et al. 2001 (age)
Eolambia caroljonesa	CEUM 9758 (holotype), 5212 (paratype), additional CEUM specimens from Eolambia #2 bonebed and Willow Springs 8 bonebed	Kirkland 1998; Head 2001; Garrison et al. 2007 (age); McDonald, Bird, Kirkland, and Dodson, unpublished data
Protohadros byrdi	SMU 74582 (holotype)	Head 1998
Jeyawati rugoculus	MSM P4166 (holotype)	McDonald et al. 2010b
Glishades ericksoni		Prieto-Márquez 2010a
Shuangmiaosaurus gilmorei		You et al. 2003a; Jiang & Sha 2006 (age)
Nanyangosaurus zhugeii		Xu et al. 2000
Bactrosaurus johnsoni	AMNH 6365, 6366, 6372, 6386, 6396, 6553 (holotype), 6575, 6577; IRSNB casts; YPM 5767 (cast of PIN 2549/1)	Gilmore 1933; Godefroit et al. 1998; Van Itterbeeck et al. 2005 (age); Sues & Averianov 2009 (age)
Gilmoreosaurus mongoliensis	AMNH 6369 and specimens originally catalogued under the number AMNH 6551 (AMNH 30653, 30654, 30655, 30657, 30658, 30659, 30671, 30722, 30725, 30727, 30728, 30736, 30738, 30769)	Gilmore 1933; Van Itterbeeck et al. 2005 (age); Sues & Averianov 2009 (age); Prieto-Márquez & Norell, 2010
Levnesovia transoxiana		Sues & Averianov 2009
Tanius sinensis		Wiman 1929
Telmatosaurus transsylvanicus	NHMUK R3386 (holotype)	Weishampel et al. 1993; Dalla Vecchia 2009a; Panaiotu & Panaiotu 2010 (age)
Tethyshadros insularis		Dalla Vecchia 2009b
Claosaurus agilis	YPM 1190 (holotype)	Carpenter et al. 1995
Lophorhothon atopus		Langston 1960
Hadrosaurus foulkii	Syntype specimens pertaining to a single individual (ANSP 9201, 9202, 9203, 9204, 10005)	Prieto-Márquez et al. 2006a
Edmontosaurus annectens	USNM 2413, 3814, 4737, 4807, 4809, 5839, 22102; YPM 2182; DMNH 1493; AMNH 427, 5046, 5879	Marsh 1893; Horner et al. 2004 (age)
Corythosaurus casuarius	AMNH 5240 (holotype), 5338 (paratype), 5359, 5433; CM 9461; USNM 15493	Brown 1914, 1916; Ostrom 1961; Horner et al. 2004 (age)
